# Supplementary material for: Protective Role of Adenosine Triphosphate Against Tamoxifen-Induced Retinal Toxicity in a Rat Model
Source: Medicina (Kaunas). 2026 Apr 19;62(4):787. doi: 10.3390/medicina62040787 (PMC13117042; doi:10.3390/medicina62040787)
Supplement: Supplementary file 1 [file medicina-62-00787-s001.zip]

Archive with 6 entries (6 files):
- Table S1-R1.pdf
- Table S2-R1.pdf
- Table S3-R1.pdf
- Table S4-R1.pdf
- Table S5-R1.pdf
- Table S6-R1.pdf
